# Supplementary material for: Genome-scale metabolic network reconstruction analysis identifies bacterial vaginosis-associated metabolic interactions
Source: Nat Commun. 2025 May 22;16:4768. doi: 10.1038/s41467-025-59965-y (PMC12098912; doi:10.1038/s41467-025-59965-y)
Supplement: Supplementary file 3 — Supplementary Data 1 [file 41467_2025_59965_MOESM3_ESM.xlsx]

## Sheet: Genomes used for taxanomic tree
Genome ID	Genome Name	NCBI Taxon ID	Species	Strain	BioProject Accession	BioSample Accession	Assembly Accession	GenBank Accessions																																					Lab Host	Passage	Other Clinical	Additional Metadata	Comments
1.00946e+06	Gardnerella vaginalis HMP9231	1009464	Gardnerella vaginalis	HMP9231	PRJNA51067	SAMN00100736	GCA_000213955.1	CP002725																																									A reference genome for the Human Microbiome Project.
1.26106e+06	Gardnerella vaginalis JCP7275	1261057	Gardnerella vaginalis	JCP7275	PRJNA181312	SAMN02436832	GCA_000414705.1	ATJS00000000																																									Human Microbiome Project (HMP) Reference Genomes
1.26106e+06	Gardnerella vaginalis JCP7276	1261058	Gardnerella vaginalis	JCP7276	PRJNA181313	SAMN02436904	GCA_000414685.1	ATJR00000000																																									Human Microbiome Project (HMP) Reference Genomes
1.26106e+06	Gardnerella vaginalis JCP7659	1261059	Gardnerella vaginalis	JCP7659	PRJNA181314	SAMN02436712	GCA_000414665.1	ATJQ00000000																																									Human Microbiome Project (HMP) Reference Genomes
1.26106e+06	Gardnerella vaginalis JCP7672	1261060	Gardnerella vaginalis	JCP7672	PRJNA181315	SAMN02436831	GCA_000414645.1	ATJP00000000																																									Human Microbiome Project (HMP) Reference Genomes
1.26106e+06	Gardnerella vaginalis JCP7719	1261061	Gardnerella vaginalis	JCP7719	PRJNA181316	SAMN02436711	GCA_000414625.1	ATJO00000000																																									Human Microbiome Project (HMP) Reference Genomes
1.26106e+06	Gardnerella vaginalis JCP8017A	1261062	Gardnerella vaginalis	JCP8017A	PRJNA181317	SAMN02436912	GCA_000414605.1	ATJN00000000																																									Human Microbiome Project (HMP) Reference Genomes
1.26106e+06	Gardnerella vaginalis JCP8017B	1261063	Gardnerella vaginalis	JCP8017B	PRJNA181318	SAMN02436773	GCA_000414585.1	ATJM00000000																																									Human Microbiome Project (HMP) Reference Genomes
1.26106e+06	Gardnerella vaginalis JCP8066	1261064	Gardnerella vaginalis	JCP8066	PRJNA181319	SAMN02436710	GCA_000414565.1	ATJL00000000																																									Human Microbiome Project (HMP) Reference Genomes
1.26107e+06	Gardnerella vaginalis JCP8070	1261065	Gardnerella vaginalis	JCP8070	PRJNA181320	SAMN02436911	GCA_000414545.1	ATJK00000000																																									Human Microbiome Project (HMP) Reference Genomes
1.26107e+06	Gardnerella vaginalis JCP8108	1261066	Gardnerella vaginalis	JCP8108	PRJNA181321	SAMN02436830	GCA_000414525.1	ATJJ00000000																																									Human Microbiome Project (HMP) Reference Genomes
1.26107e+06	Gardnerella vaginalis JCP8151A	1261067	Gardnerella vaginalis	JCP8151A	PRJNA181322	SAMN02436772	GCA_000414505.1	ATJI00000000																																									Human Microbiome Project (HMP) Reference Genomes
1.26107e+06	Gardnerella vaginalis JCP8151B	1261068	Gardnerella vaginalis	JCP8151B	PRJNA181323	SAMN02436771	GCA_000414485.1	ATJH00000000																																									Human Microbiome Project (HMP) Reference Genomes
1.26107e+06	Gardnerella vaginalis JCP8481A	1261069	Gardnerella vaginalis	JCP8481A	PRJNA181324	SAMN02436910	GCA_000414465.1	ATJG00000000																																									Human Microbiome Project (HMP) Reference Genomes
1.26107e+06	Gardnerella vaginalis JCP8481B	1261070	Gardnerella vaginalis	JCP8481B	PRJNA181325	SAMN02436829	GCA_000414445.1	ATJF00000000																																									Human Microbiome Project (HMP) Reference Genomes
1.26107e+06	Gardnerella vaginalis JCP8522	1261071	Gardnerella vaginalis	JCP8522	PRJNA181326	SAMN02436909	GCA_000414425.1	ATJE00000000																																									Human Microbiome Project (HMP) Reference Genomes
1.84052e+06	Gardnerella sp. 30-4	1840518	Gardnerella sp. 30-4	30-4	PRJNA316969	SAMN04625622	GCA_001641215.1	LXJL00000000																																								sample_type:Urine Culture	Recently, bacterial communities (microbiota) have been discovered in the female bladder. Thus, the ‚Äústerile urine‚Äù paradigm is no longer valid. In an effort to provide a comprehensive view of the newly discovered female urinary microbiota (FUM), we have established an Enhanced Quantitative Urine Culture (EQUC) protocol. EQUC isolates bacteria from 75-90% of urine samples deemed ‚Äòno growth‚Ä…
1.84113e+06	Gardnerella sp. 26-12	1841133	Gardnerella sp. 26-12	26-12	PRJNA316969	SAMN04625631	GCA_001660745.1	LWSR00000000																																								sample_type:Urine Culture	Recently, bacterial communities (microbiota) have been discovered in the female bladder. Thus, the ‚Äústerile urine‚Äù paradigm is no longer valid. In an effort to provide a comprehensive view of the newly discovered female urinary microbiota (FUM), we have established an Enhanced Quantitative Urine Culture (EQUC) protocol. EQUC isolates bacteria from 75-90% of urine samples deemed ‚Äòno growth‚Ä…
1.97316e+06	Gardnerella sp. DNF01162	1973155	Gardnerella sp. DNF01162	DNF01162	PRJNA339002	SAMN05578537	GCA_002894125.1	NBMX00000000																																								sample_type:whole organism;biomaterial_provider:Fredrick's Lab	Bacterial isolates from vagina
1.97316e+06	Gardnerella sp. KA00735	1973156	Gardnerella sp. KA00735	KA00735	PRJNA338966	SAMN05578249	GCA_002894085.1	NBMV00000000																																								sample_type:whole organism;biomaterial_provider:Fredrick's Lab	Bacterial isolates from vagina
2.02136e+06	Bifidobacteriaceae bacterium NR017	2021361	Bifidobacteriaceae bacterium NR017	NR017	PRJNA394757	SAMN07358675	GCA_003426505.1	NNRZ00000000																																								sample_type:Whole organism	Gardnerella vaginalis is strongly associated with an imbalance in the vaginal microbiota called 'Bacterial Vaginosis' (BV), which can lead to negative reproductive health outcomes such as pre-term birth and increased transmission of sexually transmitted infections. G. vaginalis, however, is also found in the vaginal microbiomes of women without symptoms of BV. The goal of the study is to identify…
2.02136e+06	Bifidobacteriaceae bacterium N170	2021364	Bifidobacteriaceae bacterium N170	N170	PRJNA394757	SAMN07358671	GCA_003426305.1	NNSD00000000																																								sample_type:Whole organism	Gardnerella vaginalis is strongly associated with an imbalance in the vaginal microbiota called 'Bacterial Vaginosis' (BV), which can lead to negative reproductive health outcomes such as pre-term birth and increased transmission of sexually transmitted infections. G. vaginalis, however, is also found in the vaginal microbiomes of women without symptoms of BV. The goal of the study is to identify…
2.02609e+06	Bifidobacteriaceae bacterium GH005	2026092	Bifidobacteriaceae bacterium GH005	GH005	PRJNA394757	SAMN07490623	GCA_003585865.1	NQOR00000000																																								sample_type:Whole organism	Gardnerella vaginalis is strongly associated with an imbalance in the vaginal microbiota called 'Bacterial Vaginosis' (BV), which can lead to negative reproductive health outcomes such as pre-term birth and increased transmission of sexually transmitted infections. G. vaginalis, however, is also found in the vaginal microbiomes of women without symptoms of BV. The goal of the study is to identify…
2.02609e+06	Bifidobacteriaceae bacterium NR016	2026093	Bifidobacteriaceae bacterium NR016	NR016	PRJNA394757	SAMN07490624	GCA_003585715.1	NQOQ00000000																																								sample_type:Whole organism	Gardnerella vaginalis is strongly associated with an imbalance in the vaginal microbiota called 'Bacterial Vaginosis' (BV), which can lead to negative reproductive health outcomes such as pre-term birth and increased transmission of sexually transmitted infections. G. vaginalis, however, is also found in the vaginal microbiomes of women without symptoms of BV. The goal of the study is to identify…
2.0261e+06	Bifidobacteriaceae bacterium VN002	2026097	Bifidobacteriaceae bacterium VN002	VN002	PRJNA394757	SAMN07490628	GCA_003585825.1	NQOM00000000																																								sample_type:Whole organism	Gardnerella vaginalis is strongly associated with an imbalance in the vaginal microbiota called 'Bacterial Vaginosis' (BV), which can lead to negative reproductive health outcomes such as pre-term birth and increased transmission of sexually transmitted infections. G. vaginalis, however, is also found in the vaginal microbiomes of women without symptoms of BV. The goal of the study is to identify…
2.0261e+06	Bifidobacteriaceae bacterium NR026	2026098	Bifidobacteriaceae bacterium NR026	NR026	PRJNA394757	SAMN07490629	GCA_003585795.1	NQOL00000000																																								sample_type:Whole organism	Gardnerella vaginalis is strongly associated with an imbalance in the vaginal microbiota called 'Bacterial Vaginosis' (BV), which can lead to negative reproductive health outcomes such as pre-term birth and increased transmission of sexually transmitted infections. G. vaginalis, however, is also found in the vaginal microbiomes of women without symptoms of BV. The goal of the study is to identify…
2.0261e+06	Bifidobacteriaceae bacterium NR047	2026100	Bifidobacteriaceae bacterium NR047	NR047	PRJNA394757	SAMN07490633	GCA_003585735.1	NQOH00000000																																								sample_type:Whole organism	Gardnerella vaginalis is strongly associated with an imbalance in the vaginal microbiota called 'Bacterial Vaginosis' (BV), which can lead to negative reproductive health outcomes such as pre-term birth and increased transmission of sexually transmitted infections. G. vaginalis, however, is also found in the vaginal microbiomes of women without symptoms of BV. The goal of the study is to identify…
2.67675e+06	Bifidobacteriaceae bacterium NR044	2676752	Bifidobacteriaceae bacterium NR044	NR044	PRJNA394757	SAMN13328608	GCA_015700665.1	WMLH00000000																																								sample_type:Whole organism	Gardnerella vaginalis is strongly associated with an imbalance in the vaginal microbiota called 'Bacterial Vaginosis' (BV), which can lead to negative reproductive health outcomes such as pre-term birth and increased transmission of sexually transmitted infections. G. vaginalis, however, is also found in the vaginal microbiomes of women without symptoms of BV. The goal of the study is to identify…
2.67675e+06	Bifidobacteriaceae bacterium NR043	2676753	Bifidobacteriaceae bacterium NR043	NR043	PRJNA394757	SAMN13328607	GCA_015700695.1	WMLI00000000																																								sample_type:Whole organism	Gardnerella vaginalis is strongly associated with an imbalance in the vaginal microbiota called 'Bacterial Vaginosis' (BV), which can lead to negative reproductive health outcomes such as pre-term birth and increased transmission of sexually transmitted infections. G. vaginalis, however, is also found in the vaginal microbiomes of women without symptoms of BV. The goal of the study is to identify…
2.67675e+06	Bifidobacteriaceae bacterium NR002	2676754	Bifidobacteriaceae bacterium NR002	NR002	PRJNA394757	SAMN13328606	GCA_015700715.1	WMLJ00000000																																								sample_type:Whole organism	Gardnerella vaginalis is strongly associated with an imbalance in the vaginal microbiota called 'Bacterial Vaginosis' (BV), which can lead to negative reproductive health outcomes such as pre-term birth and increased transmission of sexually transmitted infections. G. vaginalis, however, is also found in the vaginal microbiomes of women without symptoms of BV. The goal of the study is to identify…
2702.1	Gardnerella vaginalis strain PSS_7772B	2702	Gardnerella vaginalis	PSS_7772B	PRJNA272100	SAMN03851016	GCA_001546485.1	LRQB00000000																																									HMP reference genome
2702.1	Gardnerella vaginalis strain CMW7778B	2702	Gardnerella vaginalis	CMW7778B	PRJNA272122	SAMN03851013	GCA_001563665.1	LSRC00000000																																									HMP reference genome
2702.1	Gardnerella vaginalis strain 23-12	2702	Gardnerella vaginalis	23-12	PRJNA316969	SAMN04625558	GCF_001660735.1	LWSQ00000000																																								sample_type:Urine Culture	Recently, bacterial communities (microbiota) have been discovered in the female bladder. Thus, the ‚Äústerile urine‚Äù paradigm is no longer valid. In an effort to provide a comprehensive view of the newly discovered female urinary microbiota (FUM), we have established an Enhanced Quantitative Urine Culture (EQUC) protocol. EQUC isolates bacteria from 75-90% of urine samples deemed ‚Äòno growth‚Ä…
2702.1	Gardnerella vaginalis strain 18-4	2702	Gardnerella vaginalis	18-4	PRJNA316969	SAMN04625602	GCF_001660755.1	LWSP00000000																																								sample_type:Urine Culture	Recently, bacterial communities (microbiota) have been discovered in the female bladder. Thus, the ‚Äústerile urine‚Äù paradigm is no longer valid. In an effort to provide a comprehensive view of the newly discovered female urinary microbiota (FUM), we have established an Enhanced Quantitative Urine Culture (EQUC) protocol. EQUC isolates bacteria from 75-90% of urine samples deemed ‚Äòno growth‚Ä…
2702.11	Gardnerella vaginalis strain DSM 4944	2702	Gardnerella vaginalis	DSM 4944	PRJEB16365	SAMN04488545	GCA_900105405.1	LT629773																																									Gardnerella vaginalis DSM 4944
2702.11	Gardnerella vaginalis strain ATCC 49145	2702	Gardnerella vaginalis	ATCC 49145	PRJNA342481	SAMN05757759	GCF_001913835.1	MJBN00000000																																								collected_by:Baxter Healthcare Corporation	Whole genome sequencing for G. vaginalis strain (ATCC 49145).
2702.11	Gardnerella vaginalis strain GV37	2702	Gardnerella vaginalis	GV37	PRJNA360037	SAMN06199463	GCF_001953155.1	CP019058																																							host_disease_outcome:recovery;host_health_state:bacteremia associated with severe acute encephalopathy	collected_by:Jacques Tankovic	The female patient experienced an episode of acute toxic-type encephalopathy associated with a concomitant Gardnerella vaginalis bacteremia, which was preceded by abnormal vaginal discharge. G.vaginalis was isolated from blood cultures of the patient. The isolate was susceptible to amoxicillin and amoxicillin clavuanate, therefore encephalopathy quickly resolved after initiation of adequate antib…
2702.11	Gardnerella vaginalis strain FDAARGOS_296	2702	Gardnerella vaginalis	FDAARGOS_296	PRJNA231221	SAMN06173309	GCA_002206225.2	NJFH00000000																																								collected_by:ATCC < Baxter Healthcare Corporation	In May 2014, the FDA and collaborators established a publicly available dAtabase for Reference Grade micrObial Sequences called FDA-ARGOS. With funding support from FDA‚Äôs Office of Counterterrorism and Emerging Threats (OCET) and DoD, the FDA-ARGOS team are initially collecting and sequencing 2000 microbes that include biothreat microorganisms, common clinical pathogens and closely related spec…
2702.15	Gardnerella vaginalis strain UMB1686	2702	Gardnerella vaginalis	UMB1686	PRJNA316969	SAMN07511412	GCA_002884775.1	PNGV00000000																																									Recently, bacterial communities (microbiota) have been discovered in the female bladder. Thus, the ‚Äústerile urine‚Äù paradigm is no longer valid. In an effort to provide a comprehensive view of the newly discovered female urinary microbiota (FUM), we have established an Enhanced Quantitative Urine Culture (EQUC) protocol. EQUC isolates bacteria from 75-90% of urine samples deemed ‚Äòno growth‚Ä…
2702.15	Gardnerella vaginalis strain UMB1642	2702	Gardnerella vaginalis	UMB1642	PRJNA316969	SAMN07511411	GCA_002884795.1	PNGW00000000																																									Recently, bacterial communities (microbiota) have been discovered in the female bladder. Thus, the ‚Äústerile urine‚Äù paradigm is no longer valid. In an effort to provide a comprehensive view of the newly discovered female urinary microbiota (FUM), we have established an Enhanced Quantitative Urine Culture (EQUC) protocol. EQUC isolates bacteria from 75-90% of urine samples deemed ‚Äòno growth‚Ä…
2702.15	Gardnerella vaginalis strain UMB0768	2702	Gardnerella vaginalis	UMB0768	PRJNA316969	SAMN07511408	GCA_002884835.1	PNGZ00000000																																									Recently, bacterial communities (microbiota) have been discovered in the female bladder. Thus, the ‚Äústerile urine‚Äù paradigm is no longer valid. In an effort to provide a comprehensive view of the newly discovered female urinary microbiota (FUM), we have established an Enhanced Quantitative Urine Culture (EQUC) protocol. EQUC isolates bacteria from 75-90% of urine samples deemed ‚Äòno growth‚Ä…
2702.15	Gardnerella vaginalis strain UMB0170	2702	Gardnerella vaginalis	UMB0170	PRJNA316969	SAMN07511406	GCA_002884855.1	PNHB00000000																																									Recently, bacterial communities (microbiota) have been discovered in the female bladder. Thus, the ‚Äústerile urine‚Äù paradigm is no longer valid. In an effort to provide a comprehensive view of the newly discovered female urinary microbiota (FUM), we have established an Enhanced Quantitative Urine Culture (EQUC) protocol. EQUC isolates bacteria from 75-90% of urine samples deemed ‚Äòno growth‚Ä…
2702.15	Gardnerella vaginalis strain UMB0264	2702	Gardnerella vaginalis	UMB0264	PRJNA316969	SAMN07511407	GCA_002884875.1	PNHA00000000																																									Recently, bacterial communities (microbiota) have been discovered in the female bladder. Thus, the ‚Äústerile urine‚Äù paradigm is no longer valid. In an effort to provide a comprehensive view of the newly discovered female urinary microbiota (FUM), we have established an Enhanced Quantitative Urine Culture (EQUC) protocol. EQUC isolates bacteria from 75-90% of urine samples deemed ‚Äòno growth‚Ä…
2702.15	Gardnerella vaginalis strain DNF01149	2702	Gardnerella vaginalis	DNF01149	PRJNA338971	SAMN05578253	GCA_002894105.1	NBMW00000000																																								sample_type:whole organism;biomaterial_provider:Fredrick's Lab	Bacterial isolates from vagina
2702.15	Gardnerella vaginalis strain KA00225	2702	Gardnerella vaginalis	KA00225	PRJNA338962	SAMN05578087	GCA_002896555.1	MNLH00000000																																								sample_type:whole organism;biomaterial_provider:Fredrick's Lab	Bacterial isolates from vagina
2702.15	Gardnerella vaginalis strain ATCC 49145	2702	Gardnerella vaginalis	ATCC 49145	PRJNA437230	SAMN08644262	GCA_003034925.1	PZKH00000000																																									Gardnerella vaginalis draft genome sequence
2702.16	Gardnerella vaginalis strain UGent 06.41	2702	Gardnerella vaginalis	UGent 06.41	PRJNA474758	SAMN09373173	GCA_003293675.1	CP029984																																								collected_by:Mario Vaneechoutte	The goal of this study is to clarify the taxonomy of Gardnerella vaginalis, an important bacteria associated with bacterial vaginosis
2702.16	Gardnerella vaginalis strain W11	2702	Gardnerella vaginalis	W11	PRJNA265103	SAMN03145604	GCA_003369875.1	LGOX00000000																																									Study goal and relevance: To sequence and curate whole genome sequences from subgroup B of G. vaginalis in order to clarify functional aspects of this organism in vaginal health.
2702.16	Gardnerella vaginalis strain N101	2702	Gardnerella vaginalis	N101	PRJNA265097	SAMN03145579	GCA_003369895.1	LGOZ00000000																																									Study goal and relevance: To sequence and curate whole genome sequences from subgroup B of G. vaginalis in order to clarify functional aspects of this organism in vaginal health.
2702.17	Gardnerella vaginalis strain N153	2702	Gardnerella vaginalis	N153	PRJNA265102	SAMN03145603	GCA_003369935.1	LGOY00000000																																									Study goal and relevance: To sequence and curate whole genome sequences from subgroup B of G. vaginalis in order to clarify functional aspects of this organism in vaginal health.
2702.17	Gardnerella vaginalis strain N95	2702	Gardnerella vaginalis	N95	PRJNA265092	SAMN03145504	GCA_003369965.1	LGPA00000000																																									Study goal and relevance: To sequence and curate whole genome sequences from subgroup B of G. vaginalis in order to clarify functional aspects of this organism in vaginal health.
2702.17	Gardnerella vaginalis strain UGent 18.01	2702	Gardnerella vaginalis	UGent 18.01	PRJNA474758	SAMN09373177	GCA_003397585.1	QJUV00000000																																								collected_by:Mario Vaneechoutte	The goal of this study is to clarify the taxonomy of Gardnerella vaginalis, an important bacteria associated with bacterial vaginosis
2702.17	Gardnerella vaginalis strain UGent 25.49	2702	Gardnerella vaginalis	UGent 25.49	PRJNA474758	SAMN09373179	GCA_003397605.1	QJUT00000000																																								collected_by:Mario Vaneechoutte	The goal of this study is to clarify the taxonomy of Gardnerella vaginalis, an important bacteria associated with bacterial vaginosis
2702.17	Gardnerella vaginalis strain UGent 21.28	2702	Gardnerella vaginalis	UGent 21.28	PRJNA474758	SAMN09373178	GCA_003397615.1	QJUU00000000																																								collected_by:Mario Vaneechoutte	The goal of this study is to clarify the taxonomy of Gardnerella vaginalis, an important bacteria associated with bacterial vaginosis
2702.17	Gardnerella vaginalis strain UGent 09.48	2702	Gardnerella vaginalis	UGent 09.48	PRJNA474758	SAMN09373176	GCA_003397635.1	QJUW00000000																																								collected_by:Mario Vaneechoutte	The goal of this study is to clarify the taxonomy of Gardnerella vaginalis, an important bacteria associated with bacterial vaginosis
2702.17	Gardnerella vaginalis strain UGent 09.07	2702	Gardnerella vaginalis	UGent 09.07	PRJNA474758	SAMN09373175	GCA_003397665.1	QJUX00000000																																								collected_by:Mario Vaneechoutte	The goal of this study is to clarify the taxonomy of Gardnerella vaginalis, an important bacteria associated with bacterial vaginosis
2702.17	Gardnerella vaginalis strain GS 9838-1	2702	Gardnerella vaginalis	GS 9838-1	PRJNA474758	SAMN09373170	GCA_003397705.1	QJVB00000000																																								collected_by:Alexander Guschin	The goal of this study is to clarify the taxonomy of Gardnerella vaginalis, an important bacteria associated with bacterial vaginosis
2702.17	Gardnerella vaginalis strain GS 10234	2702	Gardnerella vaginalis	GS 10234	PRJNA474758	SAMN09373171	GCA_003397745.1	QJVA00000000																																								collected_by:Alexander Guschin	The goal of this study is to clarify the taxonomy of Gardnerella vaginalis, an important bacteria associated with bacterial vaginosis
2702.18	Gardnerella vaginalis strain GH015	2702	Gardnerella vaginalis	GH015	PRJNA310104	SAMN04446401	GCA_003408745.1	LRTU00000000																																									Sequenced genomes of Gardnerella isolates with potentially different virulence factors
2702.18	Gardnerella vaginalis strain N160	2702	Gardnerella vaginalis	N160	PRJNA310104	SAMN04446403	GCA_003408775.1	LSLH00000000																																									Sequenced genomes of Gardnerella isolates with potentially different virulence factors
2702.18	Gardnerella vaginalis strain N165	2702	Gardnerella vaginalis	N165	PRJNA310104	SAMN04446402	GCA_003408785.1	LSLG00000000																																									Sequenced genomes of Gardnerella isolates with potentially different virulence factors
2702.18	Gardnerella vaginalis strain N72	2702	Gardnerella vaginalis	N72	PRJNA310104	SAMN04446399	GCA_003408815.1	LSLF00000000																																									Sequenced genomes of Gardnerella isolates with potentially different virulence factors
2702.18	Gardnerella vaginalis strain N144	2702	Gardnerella vaginalis	N144	PRJNA310104	SAMN04446400	GCA_003408835.1	LRTT00000000																																									Sequenced genomes of Gardnerella isolates with potentially different virulence factors
2702.18	Gardnerella vaginalis strain NR010	2702	Gardnerella vaginalis	NR010	PRJNA310104	SAMN04446404	GCA_003408845.1	LRTV00000000																																									Sequenced genomes of Gardnerella isolates with potentially different virulence factors
2702.18	Gardnerella vaginalis strain GH007	2702	Gardnerella vaginalis	GH007	PRJNA394757	SAMN07358666	GCA_003426405.1	NNRT00000000																																								sample_type:Whole organism	Gardnerella vaginalis is strongly associated with an imbalance in the vaginal microbiota called 'Bacterial Vaginosis' (BV), which can lead to negative reproductive health outcomes such as pre-term birth and increased transmission of sexually transmitted infections. G. vaginalis, however, is also found in the vaginal microbiomes of women without symptoms of BV. The goal of the study is to identify…
2702.19	Gardnerella vaginalis strain NR039	2702	Gardnerella vaginalis	NR039	PRJNA394757	SAMN07490631	GCA_003585755.1	NQOJ00000000																																								sample_type:Whole organism	Gardnerella vaginalis is strongly associated with an imbalance in the vaginal microbiota called 'Bacterial Vaginosis' (BV), which can lead to negative reproductive health outcomes such as pre-term birth and increased transmission of sexually transmitted infections. G. vaginalis, however, is also found in the vaginal microbiomes of women without symptoms of BV. The goal of the study is to identify…
2702.19	Gardnerella vaginalis strain FDAARGOS_568 strain Not applicable	2702	Gardnerella vaginalis	Not applicable	PRJNA231221	SAMN10163192	GCA_003812765.1	CP033836																																							host_description:Not applicable	collected_by:USAMRIID	In May 2014, the FDA and collaborators established a publicly available dAtabase for Reference Grade micrObial Sequences called FDA-ARGOS. With funding support from FDA‚Äôs Office of Counterterrorism and Emerging Threats (OCET) and DoD, the FDA-ARGOS team are initially collecting and sequencing 2000 microbes that include biothreat microorganisms, common clinical pathogens and closely related spec…
2702.19	Gardnerella vaginalis strain NCTC10287	2702	Gardnerella vaginalis	NCTC10287	PRJEB6403	SAMEA4535760	GCA_900637625.1	LR134385																																							host_health_state:not available: to be reported later		http://www.sanger.ac.uk/resources/downloads/bacteria/nctc/
2702.27	Gardnerella vaginalis strain 14018c	2702	Gardnerella vaginalis	14018c	PRJNA524879	SAMN11037839	GCA_004336715.1	SJXA00000000																																								collected_by:Michael Leonidas Chikindas	G. vaginalis 14018c genome sequence
2702.3	Gardnerella vaginalis strain MGYG-HGUT-00021	2702	Gardnerella vaginalis	MGYG-HGUT-00021	PRJEB33885	SAMEA5849522	GCA_902362445.1	CABIWN000000000																																									Comprehensive reference data is essential for accurate taxonomic and functional characterisation of the human gut microbiome. Here we present the Unified Human Gastrointestinal Genome (UHGG) collection, a resource combining 286,997 genomes representing 4,644 prokaryotic species from the human gut. These genomes contain over 625 million protein sequences used to generate the Unified Human Gastroin…
2702.33	Gardnerella vaginalis strain UMB0202	2702	Gardnerella vaginalis	UMB0202	PRJNA316969	SAMN15064060	GCA_013315075.1	JABUHG000000000																																									Recently, bacterial communities (microbiota) have been discovered in the female bladder. Thus, the ‚Äústerile urine‚Äù paradigm is no longer valid. In an effort to provide a comprehensive view of the newly discovered female urinary microbiota (FUM), we have established an Enhanced Quantitative Urine Culture (EQUC) protocol. EQUC isolates bacteria from 75-90% of urine samples deemed ‚Äòno growth‚Ä…
2702.33	Gardnerella vaginalis strain UMB0540	2702	Gardnerella vaginalis	UMB0540	PRJNA316969	SAMN15064062	GCA_013315045.1	JABUHI000000000																																									Recently, bacterial communities (microbiota) have been discovered in the female bladder. Thus, the ‚Äústerile urine‚Äù paradigm is no longer valid. In an effort to provide a comprehensive view of the newly discovered female urinary microbiota (FUM), we have established an Enhanced Quantitative Urine Culture (EQUC) protocol. EQUC isolates bacteria from 75-90% of urine samples deemed ‚Äòno growth‚Ä…
2702.33	Gardnerella vaginalis strain UMB0736	2702	Gardnerella vaginalis	UMB0736	PRJNA316969	SAMN15064063	GCA_013315025.1	JABUHJ000000000																																									Recently, bacterial communities (microbiota) have been discovered in the female bladder. Thus, the ‚Äústerile urine‚Äù paradigm is no longer valid. In an effort to provide a comprehensive view of the newly discovered female urinary microbiota (FUM), we have established an Enhanced Quantitative Urine Culture (EQUC) protocol. EQUC isolates bacteria from 75-90% of urine samples deemed ‚Äòno growth‚Ä…
2702.33	Gardnerella vaginalis strain UMB0143	2702	Gardnerella vaginalis	UMB0143	PRJNA316969	SAMN15064064	GCA_013315005.1	JABUHK000000000																																									Recently, bacterial communities (microbiota) have been discovered in the female bladder. Thus, the ‚Äústerile urine‚Äù paradigm is no longer valid. In an effort to provide a comprehensive view of the newly discovered female urinary microbiota (FUM), we have established an Enhanced Quantitative Urine Culture (EQUC) protocol. EQUC isolates bacteria from 75-90% of urine samples deemed ‚Äòno growth‚Ä…
2702.33	Gardnerella vaginalis strain UMB0358	2702	Gardnerella vaginalis	UMB0358	PRJNA316969	SAMN15064061	GCA_013315085.1	JABUHH000000000																																									Recently, bacterial communities (microbiota) have been discovered in the female bladder. Thus, the ‚Äústerile urine‚Äù paradigm is no longer valid. In an effort to provide a comprehensive view of the newly discovered female urinary microbiota (FUM), we have established an Enhanced Quantitative Urine Culture (EQUC) protocol. EQUC isolates bacteria from 75-90% of urine samples deemed ‚Äòno growth‚Ä…
2702.33	Gardnerella vaginalis strain UMB0742	2702	Gardnerella vaginalis	UMB0742	PRJNA316969	SAMN15064058	GCA_013315135.1	JABUHE000000000																																									Recently, bacterial communities (microbiota) have been discovered in the female bladder. Thus, the ‚Äústerile urine‚Äù paradigm is no longer valid. In an effort to provide a comprehensive view of the newly discovered female urinary microbiota (FUM), we have established an Enhanced Quantitative Urine Culture (EQUC) protocol. EQUC isolates bacteria from 75-90% of urine samples deemed ‚Äòno growth‚Ä…
2702.33	Gardnerella vaginalis strain UMB0769	2702	Gardnerella vaginalis	UMB0769	PRJNA316969	SAMN15064054	GCA_013315215.1	JABUHA000000000																																									Recently, bacterial communities (microbiota) have been discovered in the female bladder. Thus, the ‚Äústerile urine‚Äù paradigm is no longer valid. In an effort to provide a comprehensive view of the newly discovered female urinary microbiota (FUM), we have established an Enhanced Quantitative Urine Culture (EQUC) protocol. EQUC isolates bacteria from 75-90% of urine samples deemed ‚Äòno growth‚Ä…
2702.33	Gardnerella vaginalis strain UMB0662	2702	Gardnerella vaginalis	UMB0662	PRJNA316969	SAMN15064053	GCA_013315255.1	JABUGZ000000000																																									Recently, bacterial communities (microbiota) have been discovered in the female bladder. Thus, the ‚Äústerile urine‚Äù paradigm is no longer valid. In an effort to provide a comprehensive view of the newly discovered female urinary microbiota (FUM), we have established an Enhanced Quantitative Urine Culture (EQUC) protocol. EQUC isolates bacteria from 75-90% of urine samples deemed ‚Äòno growth‚Ä…
2702.34	Gardnerella vaginalis strain UMB1489	2702	Gardnerella vaginalis	UMB1489	PRJNA316969	SAMN15064056	GCA_013315195.1	JABUHC000000000																																									Recently, bacterial communities (microbiota) have been discovered in the female bladder. Thus, the ‚Äústerile urine‚Äù paradigm is no longer valid. In an effort to provide a comprehensive view of the newly discovered female urinary microbiota (FUM), we have established an Enhanced Quantitative Urine Culture (EQUC) protocol. EQUC isolates bacteria from 75-90% of urine samples deemed ‚Äòno growth‚Ä…
2702.34	Gardnerella vaginalis strain UMB1698	2702	Gardnerella vaginalis	UMB1698	PRJNA316969	SAMN15064057	GCA_013315145.1	JABUHD000000000																																									Recently, bacterial communities (microbiota) have been discovered in the female bladder. Thus, the ‚Äústerile urine‚Äù paradigm is no longer valid. In an effort to provide a comprehensive view of the newly discovered female urinary microbiota (FUM), we have established an Enhanced Quantitative Urine Culture (EQUC) protocol. EQUC isolates bacteria from 75-90% of urine samples deemed ‚Äòno growth‚Ä…
2702.34	Gardnerella vaginalis strain UMB0558	2702	Gardnerella vaginalis	UMB0558	PRJNA316969	SAMN15064059	GCA_013315115.1	JABUHF000000000																																									Recently, bacterial communities (microbiota) have been discovered in the female bladder. Thus, the ‚Äústerile urine‚Äù paradigm is no longer valid. In an effort to provide a comprehensive view of the newly discovered female urinary microbiota (FUM), we have established an Enhanced Quantitative Urine Culture (EQUC) protocol. EQUC isolates bacteria from 75-90% of urine samples deemed ‚Äòno growth‚Ä…
2702.34	Gardnerella vaginalis strain UMB1350	2702	Gardnerella vaginalis	UMB1350	PRJNA316969	SAMN15064055	GCA_013315125.1	JABUHB000000000																																									Recently, bacterial communities (microbiota) have been discovered in the female bladder. Thus, the ‚Äústerile urine‚Äù paradigm is no longer valid. In an effort to provide a comprehensive view of the newly discovered female urinary microbiota (FUM), we have established an Enhanced Quantitative Urine Culture (EQUC) protocol. EQUC isolates bacteria from 75-90% of urine samples deemed ‚Äòno growth‚Ä…
2702.34	Gardnerella vaginalis strain 06-12-0010	2702	Gardnerella vaginalis	06-12-0010	PRJNA666497	SAMN16294983	GCA_014857145.1	JACZFD000000000																																								sample_type:cell culture	Gardnerella vaginalis draft genome, ribotype 1. Isolated from vaginal swabs.
2702.35	Gardnerella vaginalis strain SRR341673-bin.9	2702	Gardnerella vaginalis	SRR341673-bin.9	PRJEB37358	SAMEA7847954	GCA_905203775.1	CAJKXE000000000																																									Metabolic diseases such as type 2 diabetes (T2D) and T2D-related comorbidities (eg. obesity, metabolic syndrome, pre-diabetes and impaired glucose tolerance) are major public health issues worldwide. Recent experiments in animal and human studies have generated growing evidence for the association of gut microbiome and development of these diseases. Using next generation sequencing, large amounts…
2702.42	Gardnerella vaginalis KC2	2702	Gardnerella vaginalis	KC2	PRJNA783220	SAMN23424279	GCA_023016185.1	JAJNOT000000000																																								sample_type:pure culture
2702.42	Gardnerella vaginalis KC4	2702	Gardnerella vaginalis	KC4	PRJNA783220	SAMN23424281	GCA_023016225.1	JAJNOV000000000																																								sample_type:pure culture
2702.42	Gardnerella vaginalis KC1	2702	Gardnerella vaginalis	KC1	PRJNA783220	SAMN23424278	GCA_023016205.1	JAJNOU000000000																																								sample_type:pure culture
2702.43	Gardnerella vaginalis KC3	2702	Gardnerella vaginalis	KC3	PRJNA783220	SAMN23424280	GCA_023016245.1	JAJNOW000000000																																								sample_type:pure culture
2702.43	Gardnerella vaginalis JNFY13	2702	Gardnerella vaginalis	JNFY13	PRJNA761238	SAMN21246405	GCA_023277625.1	CP083172																																								collected_by:Kun Wang
2702.43	Gardnerella vaginalis JNFY14	2702	Gardnerella vaginalis	JNFY14	PRJNA761238	SAMN21246406	GCA_023277605.1	CP083171																																								collected_by:Kun Wang
2702.44	Gardnerella vaginalis JNFY17	2702	Gardnerella vaginalis	JNFY17	PRJNA761238	SAMN21246408	GCA_023277565.1	CP083169																																								collected_by:Kun Wang
2702.44	Gardnerella vaginalis JNFY28	2702	Gardnerella vaginalis	JNFY28	PRJNA761238	SAMN21246409	GCA_023277545.1	CP083168																																								collected_by:Kun Wang
2702.44	Gardnerella vaginalis JNFY9	2702	Gardnerella vaginalis	JNFY9	PRJNA761238	SAMN21246403	GCA_023277665.1	CP083174																																								collected_by:Kun Wang
2702.44	Gardnerella vaginalis JNFY11	2702	Gardnerella vaginalis	JNFY11	PRJNA761238	SAMN21246404	GCA_023277645.1	CP083173																																								collected_by:Kun Wang
2702.44	Gardnerella vaginalis JNFY4	2702	Gardnerella vaginalis	JNFY4	PRJNA761238	SAMN21246402	GCA_023277685.1	CP083175																																								collected_by:Kun Wang
2702.44	Gardnerella vaginalis JNFY1	2702	Gardnerella vaginalis	JNFY1	PRJNA761238	SAMN21246400	GCA_023277725.1	CP083177																																								collected_by:Kun Wang
2702.44	Gardnerella vaginalis p4ThOJr353_bin.42.MAG	2702	Gardnerella vaginalis	p4ThOJr353_bin.42.MAG	PRJEB47281	SAMEA110089320	GCA_943912575.1	CALTUC000000000
2702.45	Gardnerella vaginalis strain MihHfjTX5f_bin.2.MAG	2702	Gardnerella vaginalis	MihHfjTX5f_bin.2.MAG	PRJEB47281	SAMEA110089003	GCA_946220825.1	CAMIOV010000001,CAMIOV010000002,CAMIOV010000003,CAMIOV010000004,CAMIOV010000005,CAMIOV010000006,CAMIOV010000007																																									Human skin acts as a physical barrier to prevent the invasion of foreign pathogens, while providing a home for commensals. The paucity of reference genomes has limited our ability to interpret skin metagenomic datasets. Here we combine extensive bacterial culturing, deep metagenomic sequencing, pooling of metagenomic datasets, and incorporation of publicly available skin metagenomic datasets to e…
2702.45	Gardnerella vaginalis strain Y0hlShCkoH_bin.78.MAG	2702	Gardnerella vaginalis	Y0hlShCkoH_bin.78.MAG	PRJEB47281	SAMEA110089210	GCA_946221615.1	CAMIMD010000001,CAMIMD010000002,CAMIMD010000003,CAMIMD010000004,CAMIMD010000005,CAMIMD010000006,CAMIMD010000007																																									Human skin acts as a physical barrier to prevent the invasion of foreign pathogens, while providing a home for commensals. The paucity of reference genomes has limited our ability to interpret skin metagenomic datasets. Here we combine extensive bacterial culturing, deep metagenomic sequencing, pooling of metagenomic datasets, and incorporation of publicly available skin metagenomic datasets to e…
2702.45	Gardnerella vaginalis SRR12830919_bin.9_metaWRAP_v1.3_MAG	2702	Gardnerella vaginalis	SRR12830919_bin.9_metaWRAP_v1.3_MAG	PRJEB53566	SAMEA111346155	GCA_946890725.1	CAMPLV000000000
2702.45	Gardnerella vaginalis ERR9538571_bin.1_metaWRAP_v1.3_MAG	2702	Gardnerella vaginalis	ERR9538571_bin.1_metaWRAP_v1.3_MAG	PRJEB53689	SAMEA111346183	GCA_946891035.1	CAMPMM000000000
2702.45	Gardnerella vaginalis ERR9538591_bin.1_metaWRAP_v1.3_MAG	2702	Gardnerella vaginalis	ERR9538591_bin.1_metaWRAP_v1.3_MAG	PRJEB53689	SAMEA111346184	GCA_946891135.1	CAMPLX000000000
2702.45	Gardnerella vaginalis ERR9535635_bin.9_metaWRAP_v1.3_MAG	2702	Gardnerella vaginalis	ERR9535635_bin.9_metaWRAP_v1.3_MAG	PRJEB53689	SAMEA111346182	GCA_946891105.1	CAMPMC000000000
2702.45	Gardnerella vaginalis ERR9538619_bin.3_metaWRAP_v1.3_MAG	2702	Gardnerella vaginalis	ERR9538619_bin.3_metaWRAP_v1.3_MAG	PRJEB53689	SAMEA111346185	GCA_946891115.1	CAMPLY000000000
2702.45	Gardnerella vaginalis ERR9538868_bin.1_metaWRAP_v1.3_MAG	2702	Gardnerella vaginalis	ERR9538868_bin.1_metaWRAP_v1.3_MAG	PRJEB53689	SAMEA111346192	GCA_946891375.1	CAMPMI000000000
2702.46	Gardnerella vaginalis SRR12830914_bin.5_metaWRAP_v1.3_MAG	2702	Gardnerella vaginalis	SRR12830914_bin.5_metaWRAP_v1.3_MAG	PRJEB53566	SAMEA111346129	GCA_946891425.1	CAMPML000000000
2702.46	Gardnerella vaginalis SRR12830913_bin.3_metaWRAP_v1.3_MAG	2702	Gardnerella vaginalis	SRR12830913_bin.3_metaWRAP_v1.3_MAG	PRJEB53566	SAMEA111346124	GCA_946891755.1	CAMPND000000000
2702.46	Gardnerella vaginalis SRR12830915_bin.3_metaWRAP_v1.3_MAG	2702	Gardnerella vaginalis	SRR12830915_bin.3_metaWRAP_v1.3_MAG	PRJEB53566	SAMEA111346133	GCA_946891475.1	CAMPMN000000000
2702.46	Gardnerella vaginalis SRR12830910_bin.18_metaWRAP_v1.3_MAG	2702	Gardnerella vaginalis	SRR12830910_bin.18_metaWRAP_v1.3_MAG	PRJEB53566	SAMEA111346111	GCA_946891935.1	CAMPNO000000000
2702.46	Gardnerella vaginalis SRR12830918_bin.10_metaWRAP_v1.3_MAG	2702	Gardnerella vaginalis	SRR12830918_bin.10_metaWRAP_v1.3_MAG	PRJEB53566	SAMEA111346143	GCA_946892005.1	CAMPNU000000000
2702.46	Gardnerella vaginalis SRR12830929_bin.11_metaWRAP_v1.3_MAG	2702	Gardnerella vaginalis	SRR12830929_bin.11_metaWRAP_v1.3_MAG	PRJEB53566	SAMEA111346163	GCA_946892065.1	CAMPNY000000000
2702.46	Gardnerella vaginalis SRR12830914_bin.11_metaWRAP_v1.3_MAG	2702	Gardnerella vaginalis	SRR12830914_bin.11_metaWRAP_v1.3_MAG	PRJEB53566	SAMEA111346126	GCA_946892145.1	CAMPOD000000000
2702.46	Gardnerella vaginalis SRR12830916_bin.9_metaWRAP_v1.3_MAG	2702	Gardnerella vaginalis	SRR12830916_bin.9_metaWRAP_v1.3_MAG	PRJEB53566	SAMEA111346141	GCA_946892105.1	CAMPOC000000000
2702.46	Gardnerella vaginalis SRR12830927_bin.6_metaWRAP_v1.3_MAG	2702	Gardnerella vaginalis	SRR12830927_bin.6_metaWRAP_v1.3_MAG	PRJEB53566	SAMEA111346161	GCA_946892205.1	CAMPOK000000000
2702.47	Gardnerella vaginalis SRR12830912_bin.5_metaWRAP_v1.3_MAG	2702	Gardnerella vaginalis	SRR12830912_bin.5_metaWRAP_v1.3_MAG	PRJEB53566	SAMEA111346123	GCA_946892135.1	CAMPOA000000000
2702.47	Gardnerella vaginalis SRR12830919_bin.3_metaWRAP_v1.3_MAG	2702	Gardnerella vaginalis	SRR12830919_bin.3_metaWRAP_v1.3_MAG	PRJEB53566	SAMEA111346152	GCA_946892315.1	CAMPOL000000000
2702.47	Gardnerella vaginalis SRR12830911_bin.3_metaWRAP_v1.3_MAG	2702	Gardnerella vaginalis	SRR12830911_bin.3_metaWRAP_v1.3_MAG	PRJEB53566	SAMEA111346118	GCA_946892375.1	CAMPOO000000000
2702.47	Gardnerella vaginalis SRR16916882_bin.7_metaWRAP_v1.3_MAG	2702	Gardnerella vaginalis	SRR16916882_bin.7_metaWRAP_v1.3_MAG	PRJEB53599	SAMEA111388731	GCA_946997205.1	CAMPUI000000000
2702.47	Gardnerella vaginalis SRR16916874_bin.3_metaWRAP_v1.3_MAG	2702	Gardnerella vaginalis	SRR16916874_bin.3_metaWRAP_v1.3_MAG	PRJEB53599	SAMEA111388680	GCA_946997215.1	CAMPUL000000000
2702.47	Gardnerella vaginalis SRR16916878_bin.4_metaWRAP_v1.3_MAG	2702	Gardnerella vaginalis	SRR16916878_bin.4_metaWRAP_v1.3_MAG	PRJEB53599	SAMEA111388721	GCA_946997745.1	CAMPXE000000000
2702.47	Gardnerella vaginalis SRR16916863_bin.7_metaWRAP_v1.3_MAG	2702	Gardnerella vaginalis	SRR16916863_bin.7_metaWRAP_v1.3_MAG	PRJEB53599	SAMEA111388657	GCA_946997835.1	CAMPWZ000000000
2702.47	Gardnerella vaginalis SRR16916860_bin.11_metaWRAP_v1.3_MAG	2702	Gardnerella vaginalis	SRR16916860_bin.11_metaWRAP_v1.3_MAG	PRJEB53599	SAMEA111388648	GCA_946998015.1	CAMPWO000000000
2702.47	Gardnerella vaginalis SRR16916857_bin.4_metaWRAP_v1.3_MAG	2702	Gardnerella vaginalis	SRR16916857_bin.4_metaWRAP_v1.3_MAG	PRJEB53599	SAMEA111388646	GCA_946998055.1	CAMPWR000000000
2702.47	Gardnerella vaginalis SRR16916860_bin.30_metaWRAP_v1.3_MAG	2702	Gardnerella vaginalis	SRR16916860_bin.30_metaWRAP_v1.3_MAG	PRJEB53599	SAMEA111388652	GCA_946998415.1	CAMPZA000000000
2702.47	Gardnerella vaginalis SRR16916866_bin.1_metaWRAP_v1.3_MAG	2702	Gardnerella vaginalis	SRR16916866_bin.1_metaWRAP_v1.3_MAG	PRJEB53599	SAMEA111388665	GCA_946999095.1	CAMQBT000000000
2702.48	Gardnerella vaginalis SRR16916875_bin.23_metaWRAP_v1.3_MAG	2702	Gardnerella vaginalis	SRR16916875_bin.23_metaWRAP_v1.3_MAG	PRJEB53599	SAMEA111388688	GCA_946999255.1	CAMQCK000000000
2702.48	Gardnerella vaginalis SRR16916889_bin.2_metaWRAP_v1.3_MAG	2702	Gardnerella vaginalis	SRR16916889_bin.2_metaWRAP_v1.3_MAG	PRJEB53599	SAMEA111388735	GCA_946999335.1	CAMQCR000000000
2702.48	Gardnerella vaginalis SRR16916887_bin.2_metaWRAP_v1.3_MAG	2702	Gardnerella vaginalis	SRR16916887_bin.2_metaWRAP_v1.3_MAG	PRJEB53599	SAMEA111388733	GCA_946999875.1	CAMQES000000000
2702.48	Gardnerella vaginalis ERR4705259_bin.2_metaWRAP_v1.3_MAG	2702	Gardnerella vaginalis	ERR4705259_bin.2_metaWRAP_v1.3_MAG	PRJEB54039	SAMEA111428897	GCA_947038465.1	CAMQWC000000000
2702.48	Gardnerella vaginalis ERR4705195_bin.7_metaWRAP_v1.3_MAG	2702	Gardnerella vaginalis	ERR4705195_bin.7_metaWRAP_v1.3_MAG	PRJEB54039	SAMEA111428882	GCA_947040055.1	CAMRAG000000000
2702.48	Gardnerella vaginalis SRR11742806_bin.4_metaWRAP_v1.3_MAG	2702	Gardnerella vaginalis	SRR11742806_bin.4_metaWRAP_v1.3_MAG	PRJEB55049	SAMEA111428926	GCA_947041305.1	CAMRDB000000000
2702.48	Gardnerella vaginalis ERR4705294_bin.10_metaWRAP_v1.3_MAG	2702	Gardnerella vaginalis	ERR4705294_bin.10_metaWRAP_v1.3_MAG	PRJEB54039	SAMEA111428898	GCA_947041595.1	CAMREF000000000
2702.48	Gardnerella vaginalis MihHfjTX5f_bin.2.MAG	2702	Gardnerella vaginalis	MihHfjTX5f_bin.2.MAG	PRJEB47281	SAMEA110089003	GCA_946220825.1	CAMIOV000000000
2702.48	Gardnerella vaginalis Y0hlShCkoH_bin.78.MAG	2702	Gardnerella vaginalis	Y0hlShCkoH_bin.78.MAG	PRJEB47281	SAMEA110089210	GCA_946221615.1	CAMIMD000000000
2702.49	Gardnerella vaginalis SRR11749277_bin.1_metaWRAP_v1.3_MAG	2702	Gardnerella vaginalis	SRR11749277_bin.1_metaWRAP_v1.3_MAG	PRJEB55657	SAMEA111491489	GCA_947086555.1	CAMTZD000000000
2702.49	Gardnerella vaginalis SRR10258575_bin.3_metaWRAP_v1.3_MAG	2702	Gardnerella vaginalis	SRR10258575_bin.3_metaWRAP_v1.3_MAG	PRJEB55657	SAMEA111491483	GCA_947087705.1	CAMUDK000000000
2702.49	Gardnerella vaginalis SRR10258543_bin.3_metaWRAP_v1.3_MAG	2702	Gardnerella vaginalis	SRR10258543_bin.3_metaWRAP_v1.3_MAG	PRJEB55657	SAMEA111491451	GCA_947089705.1	CAMULJ000000000
2702.49	Gardnerella vaginalis SRR10258560_bin.1_metaWRAP_v1.3_MAG	2702	Gardnerella vaginalis	SRR10258560_bin.1_metaWRAP_v1.3_MAG	PRJEB55657	SAMEA111491476	GCA_947090015.1	CAMUMF000000000
2702.49	Gardnerella vaginalis SRR10258553_bin.16_metaWRAP_v1.3_MAG	2702	Gardnerella vaginalis	SRR10258553_bin.16_metaWRAP_v1.3_MAG	PRJEB55657	SAMEA111491467	GCA_947090035.1	CAMUMH000000000
2702.49	Gardnerella vaginalis SRR10258560_bin.3_metaWRAP_v1.3_MAG	2702	Gardnerella vaginalis	SRR10258560_bin.3_metaWRAP_v1.3_MAG	PRJEB55657	SAMEA111491478	GCA_947090285.1	CAMUNO000000000
2702.49	Gardnerella vaginalis SRR10258560_bin.2_metaWRAP_v1.3_MAG	2702	Gardnerella vaginalis	SRR10258560_bin.2_metaWRAP_v1.3_MAG	PRJEB55657	SAMEA111491477	GCA_947090325.1	CAMUNV000000000
2702.49	Gardnerella vaginalis SRR10258547_bin.2_metaWRAP_v1.3_MAG	2702	Gardnerella vaginalis	SRR10258547_bin.2_metaWRAP_v1.3_MAG	PRJEB55657	SAMEA111491464	GCA_947090655.1	CAMUOO000000000
2702.49	Gardnerella vaginalis SRR17635654_bin.9_metaWRAP_v1.3_MAG	2702	Gardnerella vaginalis	SRR17635654_bin.9_metaWRAP_v1.3_MAG	PRJEB56771	SAMEA111539166	GCA_947252425.1	CAMXVJ000000000
2702.5	Gardnerella vaginalis SRR17635488_bin.1_metaWRAP_v1.3_MAG	2702	Gardnerella vaginalis	SRR17635488_bin.1_metaWRAP_v1.3_MAG	PRJEB56771	SAMEA111539048	GCA_947252535.1	CAMXYC000000000
2702.5	Gardnerella vaginalis SRR17635681_bin.4_metaWRAP_v1.3_MAG	2702	Gardnerella vaginalis	SRR17635681_bin.4_metaWRAP_v1.3_MAG	PRJEB56771	SAMEA111539190	GCA_947252625.1	CAMXWD000000000
2702.5	Gardnerella vaginalis SRR17635820_bin.4_metaWRAP_v1.3_MAG	2702	Gardnerella vaginalis	SRR17635820_bin.4_metaWRAP_v1.3_MAG	PRJEB56771	SAMEA111539326	GCA_947252705.1	CAMXXG000000000
2702.5	Gardnerella vaginalis SRR17635574_bin.1_metaWRAP_v1.3_MAG	2702	Gardnerella vaginalis	SRR17635574_bin.1_metaWRAP_v1.3_MAG	PRJEB56771	SAMEA111539090	GCA_947252735.1	CAMXWT000000000
2702.5	Gardnerella vaginalis SRR17635467_bin.4_metaWRAP_v1.3_MAG	2702	Gardnerella vaginalis	SRR17635467_bin.4_metaWRAP_v1.3_MAG	PRJEB56771	SAMEA111539035	GCA_947252875.1	CAMXWH000000000
2702.5	Gardnerella vaginalis SRR17635502_bin.2_metaWRAP_v1.3_MAG	2702	Gardnerella vaginalis	SRR17635502_bin.2_metaWRAP_v1.3_MAG	PRJEB56771	SAMEA111539065	GCA_947252945.1	CAMXXU000000000
2702.5	Gardnerella vaginalis SRR17635467_bin.5_metaWRAP_v1.3_MAG	2702	Gardnerella vaginalis	SRR17635467_bin.5_metaWRAP_v1.3_MAG	PRJEB56771	SAMEA111539036	GCA_947253355.1	CAMXYW000000000
2702.5	Gardnerella vaginalis SRR17635698_bin.13_metaWRAP_v1.3_MAG	2702	Gardnerella vaginalis	SRR17635698_bin.13_metaWRAP_v1.3_MAG	PRJEB56771	SAMEA111539213	GCA_947253435.1	CAMXZJ000000000
2702.5	Gardnerella vaginalis SRR17635796_bin.2_metaWRAP_v1.3_MAG	2702	Gardnerella vaginalis	SRR17635796_bin.2_metaWRAP_v1.3_MAG	PRJEB56771	SAMEA111539315	GCA_947253525.1	CAMXZO000000000
2702.51	Gardnerella vaginalis SRR17635526_bin.6_metaWRAP_v1.3_MAG	2702	Gardnerella vaginalis	SRR17635526_bin.6_metaWRAP_v1.3_MAG	PRJEB56771	SAMEA111539083	GCA_947253645.1	CAMYAC000000000
2702.51	Gardnerella vaginalis SRR17635557_bin.1_metaWRAP_v1.3_MAG	2702	Gardnerella vaginalis	SRR17635557_bin.1_metaWRAP_v1.3_MAG	PRJEB56771	SAMEA111539086	GCA_947253605.1	CAMXZT000000000
2702.51	Gardnerella vaginalis SRR17635626_bin.5_metaWRAP_v1.3_MAG	2702	Gardnerella vaginalis	SRR17635626_bin.5_metaWRAP_v1.3_MAG	PRJEB56771	SAMEA111539129	GCA_947254105.1	CAMYBW000000000
2702.51	Gardnerella vaginalis SRR17635805_bin.1_metaWRAP_v1.3_MAG	2702	Gardnerella vaginalis	SRR17635805_bin.1_metaWRAP_v1.3_MAG	PRJEB56771	SAMEA111539321	GCA_947254735.1	CAMYDA000000000
2702.51	Gardnerella vaginalis SRR17635487_bin.2_metaWRAP_v1.3_MAG	2702	Gardnerella vaginalis	SRR17635487_bin.2_metaWRAP_v1.3_MAG	PRJEB56771	SAMEA111539047	GCA_947254775.1	CAMYDM000000000
2702.51	Gardnerella vaginalis SRR17635467_bin.13_metaWRAP_v1.3_MAG	2702	Gardnerella vaginalis	SRR17635467_bin.13_metaWRAP_v1.3_MAG	PRJEB56771	SAMEA111539034	GCA_947254795.1	CAMYDK000000000
2702.51	Gardnerella vaginalis SRR17635654_bin.4_metaWRAP_v1.3_MAG	2702	Gardnerella vaginalis	SRR17635654_bin.4_metaWRAP_v1.3_MAG	PRJEB56771	SAMEA111539163	GCA_947255145.1	CAMYFX000000000
2702.51	Gardnerella vaginalis SRR17635627_bin.1_metaWRAP_v1.3_MAG	2702	Gardnerella vaginalis	SRR17635627_bin.1_metaWRAP_v1.3_MAG	PRJEB56771	SAMEA111539131	GCA_947289485.1	CAMYPK000000000
2702.51	Gardnerella vaginalis SRR17635698_bin.5_metaWRAP_v1.3_MAG	2702	Gardnerella vaginalis	SRR17635698_bin.5_metaWRAP_v1.3_MAG	PRJEB56771	SAMEA111539220	GCA_947292095.1	CAMYPO000000000
2702.51	Gardnerella vaginalis UMB0386	2702	Gardnerella vaginalis	UMB0386	PRJNA316969	SAMN08193674	GCA_002861965.1	PKJK00000000
2702.52	Gardnerella vaginalis UMB0912	2702	Gardnerella vaginalis	UMB0912	PRJNA316969	SAMN08193669		PKHC00000000
2702.52	Gardnerella vaginalis UMB0913	2702	Gardnerella vaginalis	UMB0913	PRJNA316969	SAMN08193670		PKHB00000000
2702.52	Gardnerella vaginalis UMB0061	2702	Gardnerella vaginalis	UMB0061	PRJNA316969	SAMN08193668		PKHD00000000
2702.52	Gardnerella vaginalis UMB0833	2702	Gardnerella vaginalis	UMB0833	PRJNA316969	SAMN08193680		PKJE00000000
2702.52	Gardnerella vaginalis UMB0775	2702	Gardnerella vaginalis	UMB0775	PRJNA316969	SAMN08193678		PKJG00000000
2702.52	Gardnerella vaginalis UMB0830	2702	Gardnerella vaginalis	UMB0830	PRJNA316969	SAMN08193679		PKJF00000000
2702.52	Gardnerella vaginalis UMB0770	2702	Gardnerella vaginalis	UMB0770	PRJNA316969	SAMN08193677		PKJH00000000
2702.52	Gardnerella vaginalis UMB0298	2702	Gardnerella vaginalis	UMB0298	PRJNA316969	SAMN08193676		PKJI00000000
2702.52	Gardnerella vaginalis UMB0032A	2702	Gardnerella vaginalis	UMB0032A	PRJNA316969	SAMN08193673		PKJL00000000
2702.53	Gardnerella vaginalis UMB0032B	2702	Gardnerella vaginalis	UMB0032B	PRJNA316969	SAMN08193675		PKJJ00000000
2702.53	Gardnerella vaginalis UMB0682	2702	Gardnerella vaginalis	UMB0682	PRJNA316969	SAMN08193671		PKJN00000000
2702.53	Gardnerella vaginalis UMB0233	2702	Gardnerella vaginalis	UMB0233	PRJNA316969	SAMN08193672		PKJM00000000
2702.53	Gardnerella vaginalis UMB0388	2702	Gardnerella vaginalis	UMB0388	PRJNA316969	SAMN07511421		PNGN00000000
2702.92	Gardnerella vaginalis strain 3549624	2702	Gardnerella vaginalis	3549624	PRJNA288563	SAMN03801593	GCF_001049785.1	LFWD00000000																																								sample_type:Discarded cervico-vaginal swab	Our goal was to evaluate the molecular basis of metronidazole resistance in the bacterial vaginosis-associated organism Gardnerella vaginalis. Bacterial vaginosis (BV) affects up to 29% of women and is the leading cause of vaginal discharge. BV is associated with a shift in the vaginal microbiota from commensal Lactobacillus spp. to a diversity of fastidious anaerobic and facultative organisms. G…
2702.93	Gardnerella vaginalis strain 1036_GVAG	2702	Gardnerella vaginalis	1036_GVAG	PRJNA267549	SAMN03197001	GCF_001053655.1	JWFH00000000																																								collected_by:UW clinical laboratory	Whole genome sequencing of bacterial isolates over a 1-year period from a hospital's intensive care units.
2702.94	Gardnerella vaginalis strain 350_GVAG	2702	Gardnerella vaginalis	350_GVAG	PRJNA267549	SAMN03197541	GCF_001056455.1	JVKN00000000																																								collected_by:UW clinical laboratory	Whole genome sequencing of bacterial isolates over a 1-year period from a hospital's intensive care units.
2702.95	Gardnerella vaginalis strain 476_GVAG	2702	Gardnerella vaginalis	476_GVAG	PRJNA267549	SAMN03197668	GCF_001056905.1	JVFQ00000000																																								collected_by:UW clinical laboratory	Whole genome sequencing of bacterial isolates over a 1-year period from a hospital's intensive care units.
2702.96	Gardnerella vaginalis strain 842_GVAG	2702	Gardnerella vaginalis	842_GVAG	PRJNA267549	SAMN03198050	GCF_001059215.1	JUQY00000000																																								collected_by:UW clinical laboratory	Whole genome sequencing of bacterial isolates over a 1-year period from a hospital's intensive care units.
2702.97	Gardnerella vaginalis strain 14019_MetR	2702	Gardnerella vaginalis	14019_MetR	PRJNA294071	SAMN04014465	GCF_001278345.1	LIYA00000000																																								sample_type:Pure culture	Bacterial vaginosis (BV) is the most common cause of vaginal discharge. BV is a polymicrobial disease, yet Gardnerella vaginalis is thought to play a principal role in disease pathogenesis. Metronidazole is a front-line therapy for BV but treatment failure and recurrent disease are common. Metronidazole resistance has been observed among G. vaginalis isolates, although its clinical significance i…
2702.98	Gardnerella vaginalis strain GED7275B	2702	Gardnerella vaginalis	GED7275B	PRJNA272096	SAMN03851014	GCF_001546445.1	LRPZ00000000																																									HMP reference genome
2702.99	Gardnerella vaginalis strain GED7760B	2702	Gardnerella vaginalis	GED7760B	PRJNA272108	SAMN03851015	GCF_001546455.1	LRQA00000000																																									HMP reference genome
2.75969e+06	Gardnerella sp. Marseille-Q2328	2759694	Gardnerella sp. Marseille-Q2328	Marseille-Q2328	PRJEB52556	SAMEA14305859	GCA_940796375.1	CALNWW000000000
2.79298e+06	Gardnerella piotii JNFY15	2792977	Gardnerella piotii	JNFY15	PRJNA761238	SAMN21246407	GCA_023277585.1	CP083170																																								collected_by:Kun Wang
2.79298e+06	Gardnerella swidsinskii JNFY3	2792979	Gardnerella swidsinskii	JNFY3	PRJNA761238	SAMN21246401	GCA_023277705.1	CP083176																																								collected_by:Kun Wang
2.79298e+06	Gardnerella swidsinskii UMB0411	2792979	Gardnerella swidsinskii	UMB0411	PRJNA316969	SAMN07511409		PNGY00000000
293424	uncultured Gardnerella sp. SRR17635668_bin.2_metaWRAP_v1.3_MAG	293424	uncultured Gardnerella sp.	SRR17635668_bin.2_metaWRAP_v1.3_MAG	PRJEB56771	SAMEA111539175	GCA_947252975.1	CAMXWX000000000
293424	uncultured Gardnerella sp. SRR17635774_bin.4_metaWRAP_v1.3_MAG	293424	uncultured Gardnerella sp.	SRR17635774_bin.4_metaWRAP_v1.3_MAG	PRJEB56771	SAMEA111539304	GCA_947254425.1	CAMYCI000000000
293424	uncultured Gardnerella sp. SRR17635697_bin.7_metaWRAP_v1.3_MAG	293424	uncultured Gardnerella sp.	SRR17635697_bin.7_metaWRAP_v1.3_MAG	PRJEB56771	SAMEA111539211	GCA_947254595.1	CAMYED000000000
293424	uncultured Gardnerella sp. SRR17635656_bin.2_metaWRAP_v1.3_MAG	293424	uncultured Gardnerella sp.	SRR17635656_bin.2_metaWRAP_v1.3_MAG	PRJEB56771	SAMEA111539167	GCA_947255205.1	CAMYGD000000000
293424	uncultured Gardnerella sp. SRR17635740_bin.9_metaWRAP_v1.3_MAG	293424	uncultured Gardnerella sp.	SRR17635740_bin.9_metaWRAP_v1.3_MAG	PRJEB56771	SAMEA111539290	GCA_947280595.1	CAMYOS000000000
293424	uncultured Gardnerella sp. SRR17635774_bin.5_metaWRAP_v1.3_MAG	293424	uncultured Gardnerella sp.	SRR17635774_bin.5_metaWRAP_v1.3_MAG	PRJEB56771	SAMEA111539305	GCA_947289115.1	CAMYPG000000000
293424	uncultured Gardnerella sp. SRR17635698_bin.28_metaWRAP_v1.3_MAG	293424	uncultured Gardnerella sp.	SRR17635698_bin.28_metaWRAP_v1.3_MAG	PRJEB56771	SAMEA111539218	GCA_947292085.1	CAMYPN000000000
293424	uncultured Gardnerella sp. SRR15429248_bin.3_metawrap_v1.3_MAG	293424	uncultured Gardnerella sp.	SRR15429248_bin.3_metawrap_v1.3_MAG	PRJEB57439	SAMEA112146698		CANBCN000000000
293424	uncultured Gardnerella sp. strain MGYG-HGUT-01287	293424	uncultured Gardnerella sp.	MGYG-HGUT-01287	PRJEB33885	SAMEA5850790	GCA_902373565.1	CABKMS000000000																																									Comprehensive reference data is essential for accurate taxonomic and functional characterisation of the human gut microbiome. Here we present the Unified Human Gastrointestinal Genome (UHGG) collection, a resource combining 286,997 genomes representing 4,644 prokaryotic species from the human gut. These genomes contain over 625 million protein sequences used to generate the Unified Human Gastroin…
293424	uncultured Gardnerella sp. AZGAGYjCwe_bin.11.MAG	293424	uncultured Gardnerella sp.	AZGAGYjCwe_bin.11.MAG	PRJEB47281	SAMEA110089306	GCA_943912865.1	CALTUY000000000
293424	uncultured Gardnerella sp. ERR9530663_bin.6_metaWRAP_v1.3_MAG	293424	uncultured Gardnerella sp.	ERR9530663_bin.6_metaWRAP_v1.3_MAG	PRJEB53689	SAMEA111346179	GCA_946891025.1	CAMPMJ000000000
293425	uncultured Gardnerella sp. SRR16916856_bin.5_metaWRAP_v1.3_MAG	293424	uncultured Gardnerella sp.	SRR16916856_bin.5_metaWRAP_v1.3_MAG	PRJEB53599	SAMEA111388644	GCA_946997805.1	CAMPWD000000000
293425	uncultured Gardnerella sp. ERR4705252_bin.16_metaWRAP_v1.3_MAG	293424	uncultured Gardnerella sp.	ERR4705252_bin.16_metaWRAP_v1.3_MAG	PRJEB54039	SAMEA111428891	GCA_947038475.1	CAMQWF000000000
293425	uncultured Gardnerella sp. SRR11749282_bin.10_metaWRAP_v1.3_MAG	293424	uncultured Gardnerella sp.	SRR11749282_bin.10_metaWRAP_v1.3_MAG	PRJEB55657	SAMEA111491510	GCA_947086535.1	CAMTZL000000000
293425	uncultured Gardnerella sp. SRR11749285_bin.10_metaWRAP_v1.3_MAG	293424	uncultured Gardnerella sp.	SRR11749285_bin.10_metaWRAP_v1.3_MAG	PRJEB55657	SAMEA111491512	GCA_947088155.1	CAMUFL000000000
525284	Gardnerella vaginalis ATCC 14019	525284	Gardnerella vaginalis	ATCC 14019	PRJNA31473	SAMN00001462	GCA_000159155.2	CP002104																																									Gardnerella vaginalis ATCC 14019.A reference genome for the Human Microbiome Project.
553190	Gardnerella vaginalis 409-05	553190	Gardnerella vaginalis	409-05	PRJNA31001	SAMN02299422	GCA_000025205.1	CP001849																																									Gardnerella vaginalis 409-05.This strain is being sequenced as a reference for the Human Microbiome project (HMP).
585528	Gardnerella vaginalis ATCC 14018 = JCM 11026	585528	Gardnerella vaginalis	JCM 11026	PRJDB63		GCF_001042655.1	AP012332																																									Determination of the complete genome sequence of Gardnerella vaginalis
585528	Gardnerella vaginalis ATCC 14018 = JCM 11026	585528	Gardnerella vaginalis	ATCC 14018	PRJNA474758	SAMN09373172	GCA_003397685.1	QJUZ00000000																																								collected_by:Gardner and Dukes	The goal of this study is to clarify the taxonomy of Gardnerella vaginalis, an important bacteria associated with bacterial vaginosis
585528	Gardnerella vaginalis ATCC 14018 = JCM 11026	585528	Gardnerella vaginalis	ATCC 14018	PRJNA524873	SAMN11037755	GCA_004336685.1	SJWZ00000000																																									G. vaginalis strain 14018 draft genome sequence
585529	Gardnerella vaginalis ATCC 14018 = JCM 11026	585528	Gardnerella vaginalis	ATCC 14018	PRJNA46675	SAMN02471014	GCA_000178355.1	ADNB00000000																																									-
682147	Gardnerella vaginalis AMD	682147	Gardnerella vaginalis	AMD	PRJNA40893	SAMN02472072	GCA_000176475.1	ADAM00000000																																									Project description not provided.
682148	Gardnerella vaginalis 5-1	682148	Gardnerella vaginalis	2023-05-01	PRJNA40895	SAMN02472071	GCA_000176495.1	ADAN00000000																																									Project description not provided.
698950	Gardnerella vaginalis 284V	698950	Gardnerella vaginalis	284V	PRJNA42431	SAMN02393773	GCA_000263435.1	ADEL00000000																																									Gardnerella vaginalis 284V. Gardnerella vaginalis 284V is a biotype-1 clinical isolate from a patient at Magee-Womens Hospital in Pittsburgh. This strain will be used for comparative genome analysis.
698951	Gardnerella vaginalis 75712	698951	Gardnerella vaginalis	75712	PRJNA42435	SAMN02393774	GCA_000263535.1	ADEM00000000																																									Gardnerella vaginalis 75712. Gardnerella vaginalis 75712 is a biotype-1 strain isolated from the vagina of an asymptomatic patient at Magee-Womens Hospital in Pittsburgh. This strain will be used for comparative genome analysis.
698952	Gardnerella vaginalis 0288E	698952	Gardnerella vaginalis	0288E	PRJNA42437	SAMN02393775	GCA_000263555.1	ADEN00000000																																									Gardnerella vaginalis 0288E. Gardnerella vaginalis 0288E is a biotype-1 clinical isolate from a patient at Magee-Womens Hospital in Pittsburgh. This strain will be used for comparative genome analysis.
698954	Gardnerella vaginalis 6420B	698954	Gardnerella vaginalis	6420B	PRJNA42441	SAMN02393777	GCA_000263575.1	ADEP00000000																																									Gardnerella vaginalis 6420B. Gardnerella vaginalis 6420B is a biotype-2 strain isolated from the vagina of an asymptomatic patient at Magee-Womens Hospital in Pittsburgh. This strain will be used for comparative genome analysis.
698955	Gardnerella vaginalis 55152	698955	Gardnerella vaginalis	55152	PRJNA42443	SAMN02393778	GCA_000263475.1	ADEQ00000000																																									Gardnerella vaginalis 55152. Gardnerella vaginalis 55152is a biotype-3 clinical isolate from the vagina of a patient at Magee-Womens Hospital in Pittsburgh. This strain will be used for comparative genome analysis.
698956	Gardnerella vaginalis 1400E	698956	Gardnerella vaginalis	1400E	PRJNA42445	SAMN02393779	GCA_000263495.1	ADER00000000																																									Gardnerella vaginalis 1400E. Gardnerella vaginalis 1400E is a biotype-4 clinical isolate from the vagina of patient at Magee-Womens Hospital in Pittsburgh. This strain will be used for comparative genome analysis.
698957	Gardnerella vaginalis 1500E	698957	Gardnerella vaginalis	1500E	PRJNA42447	SAMN02393780	GCA_000263595.1	ADES00000000																																									Gardnerella vaginalis 1500E. Gardnerella vaginalis 1500E is a biotype-5 strain isolated from the vagina of patient at Magee-Womens Hospital in Pittsburgh. This strain will be used for comparative genome analysis.
698958	Gardnerella vaginalis 00703Bmash	698958	Gardnerella vaginalis	00703Bmash	PRJNA42449	SAMN02393781	GCA_000263615.1	ADET00000000																																									Gardnerella vaginalis 00703Bmash. Gardnerella vaginalis 00703Bmash is a clinical isolate from the vagina of an patient undergoing treatment for bacterial vaginosis at Magee-Womens Hospital in Pittsburgh. This strain will be used for comparative genome analysis.
698959	Gardnerella vaginalis 00703C2mash	698959	Gardnerella vaginalis	00703C2mash	PRJNA42451	SAMN02393782	GCA_000263515.1	ADEU00000000																																									Gardnerella vaginalis 00703C2mash. Gardnerella vaginalis 00703C2mash is a clinical isolate from the vagina of an patient undergoing treatment for bacterial vaginosis at Magee-Womens Hospital in Pittsburgh. This strain will be used for comparative genome analysis.
698960	Gardnerella vaginalis 00703Dmash	698960	Gardnerella vaginalis	00703Dmash	PRJNA42453	SAMN02393783	GCA_000263635.1	ADEV00000000																																									Gardnerella vaginalis 00703Dmash. Gardnerella vaginalis 00703Dmash is a clinical isolate from the vagina of an patient undergoing treatment for bacterial vaginosis at Magee-Womens Hospital in Pittsburgh. This strain will be used for comparative genome analysis.
698961	Gardnerella vaginalis 6119V5	698961	Gardnerella vaginalis	6119V5	PRJNA42455	SAMN02393784	GCA_000263655.1	ADEW00000000																																									Gardnerella vaginalis 6119V5. Gardnerella vaginalis 6119V5 is a biotype-7 strain isolated from the vagina of an asymptomatic patient at Magee-Womens Hospital in Pittsburgh. This strain will be used for comparative genome analysis.
879307	Gardnerella vaginalis 315-A	879307	Gardnerella vaginalis	315-A	PRJNA52049	SAMN00138210	GCA_000214315.2	AFDI00000000																																									A reference genome for the Human Microbiome Project.
904144	Gardnerella vaginalis 101	904144	Gardnerella vaginalis	101	PRJNA53359	SAMN02472073	GCA_000165615.2	AEJD00000000																																									Gardnerella vaginalis 101.This strain will be used for comparative genome analysis.
907262	Gardnerella vaginalis 41V	907262	Gardnerella vaginalis	41V	PRJNA53893	SAMN02472074	GCA_000165635.2	AEJE00000000																																									Bacterial culture isolated from a healthy woman.
[truncated: 2 more columns]
